# Supplementary material for: Case report: Cervical arterial dissections in the setting of recent COVID-19 infection
Source: Front Stroke. 2024 Nov 18;3:1366947. doi: 10.3389/fstro.2024.1366947 (PMC12802656; doi:10.3389/fstro.2024.1366947)
Supplement: Supplementary file 1 [file Table_1.XLSX]

## Sheet: Sheet1
Table 1: A review of the presentation, location, treatment, and outcomes of cervical artery dissection in the context of COVID-19
Citation	Age	Sex	Relevant past medical history	Trigger	Neurologic symptoms	Location of dissection	Concurrent intramural hematoma, pseudoaneurysm, intraliminal thrombus	Vasculitis	Stroke	Treatment	Clinical Outcome	Radiographic outcome	Notes
Hernandez-Fernandez et al, 2020	62	M	Hypertension	NA	Acute stroke symptoms NIHSS 26	V1 segment of left vertebral artery	NA	NA	Cerebellar infarction, basilar occlusion	Mechanical thrombectomy	Modified Rankin 3 at discharge	NA
	48	M	None	NA	Acute stroke symptoms NIHSS 8	Right bulbar carotid	NA	NA	Right parietal subacute infarction caused by M2 occlusion	Conservative	Modified Rankin 2 at discharge	NA
Patel et al, 2020	39	F	Migraines	Denied recent trauma, fall, heavy lifting, fever, and cough	Headache mimicking normal migraine	Bilateral V3 segment of vertebral arteries	None	NA	None	Heparin bridged to warfarin	No deficits	NA
Morassi et al, 2020	58	M	Resection of low grade oligodendroglioma and glioma-related epilepsy on levetiracetam and lacosamide	Denied head/neck trauma	Headache and left neck pain	Left greater than right extracranial ICA	Intramural hematoma	NA	None	Enoxaparin bridged to warfarin	No deficits	NA
Gencler et al 2021	38	F	NA	Denied trauma to the head/neck, heavy lifting, coughing, and vomiting	Left head and neck pain	Left common carotid artery	Periarterial hematoma	NA	None	Heparin bridged to warfarin	No deficits	Resolution of dissection and periarterial hematoma
Ghorbani et al, 2022	38	M	None	Cough	Episodic, transient right hemiparesis and aphasia	Left internal carotid artery (ICA) starting about 2 cm distal to the carotid bulb	NA	NA	None	Intravascular stenting	NA	Recanalization without stenosis
Spiewak et al, 2022	50	F	None	Cough	Mild left upper extremity weakness	Bilateral ICAs	Intramural hematoma of the left carotid	NA	Small right parietal stroke	Conservative	No/mild deficits	Partial remission of the vascular wall injury on both ICAs
Sop and Allen, 2022	41	F	Rheumatoid arthritis	NA	Initially unresponsive, presented with global aphasia, bilateral right worse than left weakness, minor facial palsy, gaze preference	Bilateral ICAs	Left intraluminal thrombus	NA	Middle cerebral artery ischemic stroke, large left intraparenchymal basal ganglia hemorrhage	Thrombolytics, thrombectomy, intravascular stenting	Residual right upper and lower extremity weakness	NA	Day prior received casirivimab and imdevimab
Purdy et al, 2022	45	F	Migraines	Cough	Sudden-onset occipital headache, along with transient left facial paresthesia and mild left-sided weakness. Later she developed vertigo, vomiting, hoarse speech, deconjugate gaze with direction changing nystagmus worse on right gaze, mild left facial weakness, left arm and leg weakness, left arm and leg ataxia, and mildly decreased pin-prick sensation on her left face and right arm and leg.	Left V4 vertebral artery	NA	NA	Left medullary ischemic stroke	Aspirin 81 mg daily	Mild residual gait instability	NA
Mooney et al, 2022	21	F	NA	NA	Intermittent visual disturbances, followed by a sudden-onset severe, sharp headache and left hand incoordination, photophobia, and neck stiffness	Left V3 vertebral artery	None	None	Bilateral occipital lobe, left cerebellum, and left posterior thalamic ischemic stroke	Obliteration of the left vertebral artery followed by aspirin 75 mg daily	Improvement in coordination and vision	Obliteration of left vertebral artery
This publication	41	M	Type 1 diabetes, hypertension, hyperlipidemia	Pulling shirt over head	Right thunderclap headache and painless right vision loss	Right proximal extracranial ICA	None	No	None	Apixaban 5mg twice daily for 4 months followed by aspirin 325mg daily	No deficits	Stable chronic occlusion of the right ICA
This publication	42	M	None	Coughing	Left head and neck pain	Bilateral extracranial ICA	Pseudoaneurysms, intramural hematoma	Possible	None	Aspirin and clopidogrel for 3 months	No deficits	Slight enlargement of pseudoaneurysm
This publication	74	M	Atrial fibrillation on apixaban	None identified	Confusion, headache, weakness of the left face, arm, and leg, and transient right sided visual changes	Right distal ICA at skull base	Pseudoaneurysm	No	Mild watershed cerebral ischemia	Apixaban 5mg twice daily and aspirin 81mg daily for 2 months, then he was continued on apixaban only	No deficits	Near resolution of dissection
This publication	44	M	Hypertension	Motor vehicle accident, cough	Asymptomatic	Left distal extracranial ICA	Intramural hematoma	No	None	Apixaban 5mg twice daily for 2 months then transitioned to aspirin 81mg daily	No deficits	Slight improvement of dissection
This publication	30	F	None	Chiropractic manipulation	Acute onset disorientation, vertigo, nausea, and dysarthria	Bilateral vertebral arteries, Left V1-V3 with questionable intracranial involvement, Right V1-V2	Right pseudoaneurysm	MRA not obtained	Right occipital lobe intraparenchymal hemorrhage	IV Tenecteplase, 2 Right vertebral artery stents, discharged on ticagrelor 90mg twice daily and aspirin 81mg daily. At 6 months she was continued on aspirin 81 mg daily only	No deficits	Left: Complete resolution, Right: Initial development of several new pseudoaneurysms which resolved at 6 month CT angiogram
This publication	29	M	Autism spectrum disorder, generalized anxiety disorder, attention deficit hyperactivity disorder	Neck cracking	Acute onset vomiting, headaches, dizziness, and lethargy	Bilateral vertebral arteries, Left V1 and V3, Right V3-V4	None	No	Right hemisphere cerebellar stroke noted at diagnosis, 8 days later following stretching/cracking his own neck, new acute right pontine and inferior cerebellar vermis stroke and nonobstructive mid basilar thrombus	Apixaban 5mg twice daily, transitioned to aspirin 81 mg daily after 3 months	Left hemiparesis and right abducens and facial nerve palsies	Resolution of the narrowing and irregularity of both vertebral arteries
